# Supplementary material for: Cryptic Oral Microbiota: What Is Its Role as Obstructive Sleep Apnea-Related Periodontal Pathogens?
Source: Int J Environ Res Public Health. 2023 Jan 18;20(3):1740. doi: 10.3390/ijerph20031740 (PMC9913967; doi:10.3390/ijerph20031740)
Supplement: Supplementary file 1 [file ijerph-20-01740-s001.zip]

Archive with 1 entries (1 files):
- ijerph-2089346-supplementary.pdf
